# Supplementary material for: Evolution of Vertebrate Adam Genes; Duplication of Testicular Adams from Ancient Adam9/9-like Loci
Source: PLoS One. 2015 Aug 26;10(8):e0136281. doi: 10.1371/journal.pone.0136281 (PMC4550289; doi:10.1371/journal.pone.0136281)
Supplement: S1 Table — (XLSX) [file pone.0136281.s004.xlsx]

## Sheet: Sheet1
Table S1. Accession numbers of ADAM proteins used in phylogenetic analyses
Species	Protein Name	Accession Number
Human	ADAM2	Q99965
Human	ADAM5	Q6NVV9
Human	ADAM7	Q9H2U9
Human	ADAM8	P78325
Human	ADAM9	Q13443
Human	ADAM10	O14672
Human	ADAM11	O75078
Human	ADAM12	O43184
Human	ADAM15	Q13444
Human	ADAM17	P78536
Human	ADAM18	Q9Y3Q7
Human	ADAM19	Q9H013
Human	ADAM20	O43506
Human	ADAM21	Q9UKJ8
Human	ADAM22	Q9P0K1
Human	ADAM23	O75077
Human	ADAM28	Q9UKQ2
Human	ADAM29	Q9UKF5
Human	ADAM30	Q9UKF2
Human	ADAM32	Q8TC27
Human	ADAM33	Q9BZ11
Mouse	ADAM1a	Q60813
Mouse	ADAM1b	Q8R534
Mouse	ADAM2	Q60718
Mouse	ADAM3	NP_033749
Mouse	ADAM4a	AAN77877
Mouse	ADAM4b	NP_001034084
Mouse	ADAM5	Q3TTE0
Mouse	ADAM6a	NP_777479
Mouse	ADAM6b	NP_001009545
Mouse	ADAM7	O35227
Mouse	ADAM8	Q05910.3
Mouse	ADAM9	NP_001257925
Mouse	ADAM10	O35598.2
Mouse	ADAM11	Q9R1V4.2
Mouse	ADAM12	Q61824.2
Mouse	ADAM15	NP_001257925
Mouse	ADAM17	Q9Z0F8.3
Mouse	ADAM18	Q9R157
Mouse	ADAM19	O35674.2
Mouse	ADAM21	Q9JI76
Mouse	ADAM22	Q9R1V6.2
Mouse	ADAM23	Q9R1V7.1
Mouse	ADAM28	Q9JLN6.3
Mouse	ADAM29	Q811Q4
Mouse	ADAM30	AAO38664
Mouse	ADAM32	Q8K410
Mouse	ADAM33	Q923W9.3
Mouse	TESTASE1/ADAM24	Q9R160
Mouse	TESTASE2/ADAM25	Q9R159
Mouse	TESTASE3a/ADAM26a	EQR158.2
Mouse	TESTASE3b/ADAM26b	NP_001009547
Mouse	TESTASE4/ADAM34	NP_665688
Mouse	TESTASE6/ADAM36	CAD65874
Mouse	TESTASE7/ADAM37	CAD65875
Mouse	TESTASE8 /ADAM38	AAI50794
Mouse	TESTASE9/ADAM39	NP_001020551
Opossum	ADAM1a	XP_001371130.2
Opossum	ADAM1b	XP_001379089.1
Opossum	ADAM2	XP_007476447.1
Opossum	ADAM4	XP_001376240.1
Opossum	ADAM7	XP_001372800.2
Opossum	ADAM8	XP_007486259.1
Opossum	ADAM9a	XP_001381888.1
Opossum	ADAM9b	XP_001371117.2
Opossum	ADAM10	XP_001377651.2
Opossum	ADAM11	XP_001375121.2
Opossum	ADAM12	XP_001367874.2
Opossum	ADAM15	XP_007482077
Opossum	ADAM17	XP_007476214.1
Opossum	ADAM18	XP_007476434
Opossum	ADAM19	XP_007474485
Opossum	ADAM20	XP_001376230
Opossum	ADAM22	XP_007505027
Opossum	ADAM23	XP_001370554
Opossum	ADAM28	XP_007477887
Opossum	ADAM30a	XP_007485363
Opossum	ADAM30b	XP_007485362
Opossum	ADAM30c	XP_001367215
Opossum	ADAM30d	XP_001376215.1
Opossum	ADAM32	XP_007476443
Opossum	ADAM33	XP_007496940
Chicken	ADAM8	XP_421552.4
Chicken	ADAM9	NP_001026567.2
Chicken	ADAM9-like	XP_421805.4
Chicken	ADAM10	NP_989592.2
Chicken	ADAM11	XP_425842.4
Chicken	ADAM12	NP_001136322.1
Chicken	ADAM13	NP_001075887.1
Chicken	ADAM17	NP_001026567.2
Chicken	ADAM19	NP_001182051.1
Chicken	ADAM22	NP_001138700.1
Chicken	ADAM23	NP_001138702.1
Chicken	ADAM28	XP_004947615.1
Chicken	GrII tADAM1	XP_004947684.1
Chicken	GrII tADAM2	XP_003642600.2
Chicken	GrI tADAM1	NP_001264719.1
Chicken	GrI tADAM2	NP_996860.1
Chicken	GrI tADAM3	XP_003642244.2
Anolis	GrI tADAM1	XP_008115539.1
Anolis	GrI tADAM2	XP_003228946.1
Anolis	GrI tADAM3	XP_008120986.1
Anolis	GrI tADAM4	XP_003228944.1
Anolis	GrI tADAM5	XP_008120985.1
Anolis	GrI tADAM6	XP_008120984.1
Anolis	GrII tADAM1	ENSACAG00000009283*
Anolis	GrII tADAM2	ENSACAG00000029425*
Anolis	ADAM9	XP_003226892.1
Anolis	ADAM9-like	XP_008104933.1
Anolis	ADAM10	XP_003228118.1
Anolis	ADAM11	XP_003222558.1
Anolis	ADAM12	XP_003218654.1
Anolis	ADAM13	XP_008120251.1
Anolis	ADAM17	XP_008115827.1
Anolis	ADAM19	XP_003223525.1
Anolis	ADAM22	XP_008110692.1
Anolis	ADAM23	XP_003223597.1
Anolis	ADAM28	XP_003226913.1
Xenopus	ADAM9	NP_001233130.1
Xenopus	ADAM9-like	XP_004915886.1
Xenopus	ADAM10	NP_001037869.1
Xenopus	ADAM11	NP_001243157.1
Xenopus	ADAM12	ABD52382.1
Xenopus	ADAM13	NP_001035102.1
Xenopus	ADAM15	ADK56765.1
Xenopus	ADAM16	AAI70249.1
Xenopus	ADAM17	NP_001182159.1
Xenopus	ADAM19	NP_001035105.1
Xenopus	ADAM22	O42596.2
Xenopus	ADAM23	NP_001233135.1
Xenopus	ADAM28a	NP_001120446.1
Xenopus	ADAM28b	NP_001233133.1
Platypus	ADAM9	XP_001519072.2
Zebrafish	ADAM9	NP_001004678.1
Zebrafish	ADAM9-like	NP_001107911.1
Medaka	ADAM9	XP_004072878.1
Medaka	ADAM9-like	XP_004080608.1
Shark	ADAM9	XP_007902115.1
Shark	ADAM9-like	XP_007883217.1
	* Ensemble accession number
